# Supplementary material for: Bayesian identification of differentially expressed isoforms using a novel joint model of RNA-seq data
Source: PLoS Comput Biol. 2025 Jan 31;21(1):e1012750. doi: 10.1371/journal.pcbi.1012750 (PMC11819608; doi:10.1371/journal.pcbi.1012750)
Supplement: S1 Table — (XLSX) [file pcbi.1012750.s016.xlsx]

## Sheet: Sheet1
Ingenuity Canonical Pathways	-log(p-value)
Keratinization	10.2
Nicotine Degradation III	7.93
LXR/RXR Activation	7.74
Nicotine Degradation II	7.69
Melatonin Degradation I	7.41
Class A/1 (Rhodopsin-like receptors)	7.35
Cardiac conduction	7.18
Serotonin Degradation	7.12
Transport of inorganic cations/anions and amino acids/oligopeptides	6.85
Superpathway of Melatonin Degradation	6.84
Acute Phase Response Signaling	6.78
Regulation of Insulin-like Growth Factor (IGF) transport and uptake by IGFBPs	6.48
GABA receptor activation	6.38
Post-translational protein phosphorylation	6
Phase II - Conjugation of compounds	5.64
Thyroid Hormone Metabolism II (via Conjugation and/or Degradation)	5.49
CREB Signaling in Neurons	5.48
Xenobiotic Metabolism PXR Signaling Pathway	5.31
FXR/RXR Activation	5.26
Potassium Channels	5.16
RAR Activation	5.07
LPS/IL-1 Mediated Inhibition of RXR Function	5.07
Antimicrobial peptides	4.94
Xenobiotic Metabolism CAR Signaling Pathway	4.92
Regulation of beta-cell development	4.72
Gustation Pathway	4.53
S100 Family Signaling Pathway	4.53
PXR/RXR Activation	4.52
Cellular Effects of Sildenafil (Viagra)	4.37
SPINK1 Pancreatic Cancer Pathway	4.31
Phase I - Functionalization of compounds	4.16
Glutaminergic Receptor Signaling Pathway (Enhanced)	4.1
GABAergic Receptor Signaling Pathway (Enhanced)	4.05
GABA Receptor Signaling	3.95
Clathrin-mediated Endocytosis Signaling	3.94
Retinoid metabolism and transport	3.79
Airway Pathology in Chronic Obstructive Pulmonary Disease	3.75
Granulocyte Adhesion and Diapedesis	3.54
Xenobiotic Metabolism AHR Signaling Pathway	3.53
Maturity Onset Diabetes of Young (MODY) Signaling	3.5
Neurotransmitter release cycle	3.5
Neurovascular Coupling Signaling Pathway	3.44
Pathogen Induced Cytokine Storm Signaling Pathway	3.42
Regulation of TLR by endogenous ligand	3.42
L1CAM interactions	3.41
G-Protein Coupled Receptor Signaling	3.4
G alpha (s) signalling events	3.36
Intrinsic Prothrombin Activation Pathway	3.31
Cell junction organization	3.25
Retinoate Biosynthesis I	3.23
Signaling by ERBB4	3.19
Agranulocyte Adhesion and Diapedesis	3.16
Transcriptional regulation of pluripotent stem cells	3.15
Wound Healing Signaling Pathway	3.14
Noradrenaline and Adrenaline Degradation	3.11
Hepatic Cholestasis	3.07
Assembly of collagen fibrils and other multimeric structures	3.05
Ion channel transport	3.03
The Visual Cycle	3.03
Sleep NREM Signaling Pathway	3.01
