# Supplementary material for: Bayesian identification of differentially expressed isoforms using a novel joint model of RNA-seq data
Source: PLoS Comput Biol. 2025 Jan 31;21(1):e1012750. doi: 10.1371/journal.pcbi.1012750 (PMC11819608; doi:10.1371/journal.pcbi.1012750)
Supplement: S2 Table — (XLSX) [file pcbi.1012750.s017.xlsx]

## Sheet: Sheet1
KEGG Pathways	PValue
hsa04080:Neuroactive ligand-receptor interaction	1.59e-14
hsa00980:Metabolism of xenobiotics by cytochrome P450	3.02e-10
hsa00982:Drug metabolism - cytochrome P450	1.5e-09
hsa05204:Chemical carcinogenesis - DNA adducts	4.58e-09
hsa00830:Retinol metabolism	1.02e-08
hsa04976:Bile secretion	3.29e-08
hsa00140:Steroid hormone biosynthesis	2.74e-07
hsa00983:Drug metabolism - other enzymes	5.79e-06
hsa04974:Protein digestion and absorption	1.03e-05
hsa00053:Ascorbate and aldarate metabolism	1.36e-05
hsa05033:Nicotine addiction	1.41e-05
hsa04020:Calcium signaling pathway	1.89e-05
hsa04060:Cytokine-cytokine receptor interaction	8.66e-05
hsa00040:Pentose and glucuronate interconversions	9.45e-05
hsa04950:Maturity onset diabetes of the young	0.000141
hsa00860:Porphyrin metabolism	0.000246
hsa05207:Chemical carcinogenesis - receptor activation	0.00032
hsa00350:Tyrosine metabolism	0.000465
hsa04911:Insulin secretion	0.00150543
hsa04727:GABAergic synapse	0.0021814
hsa05032:Morphine addiction	0.00275976
hsa04024:cAMP signaling pathway	0.00308719
hsa04713:Circadian entrainment	0.00529989
hsa04820:Cytoskeleton in muscle cells	0.00835453
hsa03320:PPAR signaling pathway	0.00839825
hsa04924:Renin secretion	0.00974804
