# Supplementary material for: Bayesian identification of differentially expressed isoforms using a novel joint model of RNA-seq data
Source: PLoS Comput Biol. 2025 Jan 31;21(1):e1012750. doi: 10.1371/journal.pcbi.1012750 (PMC11819608; doi:10.1371/journal.pcbi.1012750)
Supplement: S3 Table — (XLSX) [file pcbi.1012750.s018.xlsx]

## Sheet: Sheet1
	Truly differential isoforms			Non-differential isoforms
	SNR>-1dB	-3dB<SNR<-1dB	SNR<-3dB
No. of isoforms	283	182	201	728
