# Supplementary material for: Bayesian identification of differentially expressed isoforms using a novel joint model of RNA-seq data
Source: PLoS Comput Biol. 2025 Jan 31;21(1):e1012750. doi: 10.1371/journal.pcbi.1012750 (PMC11819608; doi:10.1371/journal.pcbi.1012750)
Supplement: S4 Table — In general, the less α is, the lower abundance of isoform is; the less α0 is, the more differentially expressed isoforms are. The precision, recall, and F-score are calculated in terms of mean values from 5 experiments. (Note that the number of isoforms is set as 2 for the genes studied in this experiment). (XLSX) [file pcbi.1012750.s019.xlsx]

## Sheet: Sheet1
		BayesIso			Cuffdiff 2			Ballgown
	Precision		Recall	F-score	Precision	Recall	F-score	Precision	Recall	F-score
#VALUE!	0.919		0.543	0.683	0.894	0.22	0.353	0.814	0.362	0.499
#VALUE!	0.869		0.52	0.649	0.893	0.094	0.169	0.794	0.4	0.525
#VALUE!	0.824		0.446	0.577	0.796	0.114	0.199	0.655	0.258	0.367
#VALUE!	0.9		0.71	0.791	0.935	0.308	0.454	0.725	0.529	0.606
#VALUE!	0.898		0.513	0.652	0.842	0.239	0.37	0.743	0.393	0.511
#VALUE!	0.916		0.403	0.559	0.971	0.138	0.238	0.745	0.219	0.335
