# Supplementary material for: Bayesian identification of differentially expressed isoforms using a novel joint model of RNA-seq data
Source: PLoS Comput Biol. 2025 Jan 31;21(1):e1012750. doi: 10.1371/journal.pcbi.1012750 (PMC11819608; doi:10.1371/journal.pcbi.1012750)
Supplement: S5 Table — (XLSX) [file pcbi.1012750.s020.xlsx]

## Sheet: Sheet1
		BayesIso	Cuffdiff 2	Ballgown
All isoforms	Precision	0.888	0.822	0.764
	Recall	0.584	0.236	0.443
	F-score	0.705	0.366	0.561
‘Diff-group 1’ (SNR>-1dB)	Recall	0.929	0.431	0.703
‘Diff-group 2’ (-3dB<SNR<-1dB)	Recall	0.56	0.143	0.346
‘Diff-group 3’ (SNR<-3dB)	Recall	0.119	0.045	0.164
‘Non-diff-group’	False positive rate	0.067	0.047	0.125
