# Supplementary material for: Bayesian identification of differentially expressed isoforms using a novel joint model of RNA-seq data
Source: PLoS Comput Biol. 2025 Jan 31;21(1):e1012750. doi: 10.1371/journal.pcbi.1012750 (PMC11819608; doi:10.1371/journal.pcbi.1012750)
Supplement: S6 Table — (XLSX) [file pcbi.1012750.s021.xlsx]

## Sheet: Sheet1
	BayesIso			Cuffdiff 2			Ballgown
	Precision	Recall	F-score	Precision	Recall	F-score	Precision	Recall	F-score
#VALUE!	0.859	0.593	0.701	0.777	0.345	0.476	0.696	0.5	0.581
#VALUE!	0.809	0.538	0.642	0.69	0.261	0.374	0.657	0.321	0.389
#VALUE!	0.798	0.552	0.645	0.706	0.271	0.379	0.611	0.426	0.497
#VALUE!	0.981	0.693	0.811	0.94	0.613	0.74	0.896	0.576	0.699
