# Supplementary material for: Bayesian identification of differentially expressed isoforms using a novel joint model of RNA-seq data
Source: PLoS Comput Biol. 2025 Jan 31;21(1):e1012750. doi: 10.1371/journal.pcbi.1012750 (PMC11819608; doi:10.1371/journal.pcbi.1012750)
Supplement: S8 Table — (XLSX) [file pcbi.1012750.s023.xlsx]

## Sheet: Sheet1
		BayesIso	Cuffdiff2	ballgown
All isoforms	Precision	0.858	0.909	0.833
	Recall	0.478	0.181	0.369
	F-score	0.614	0.302	0.512
‘Diff-group 1’	Recall	0.766	0.339	0.67
(SNR>-1dB)
‘Diff-group 2’	Recall	0.391	0.097	0.239
(-3dB<SNR<-1dB)
‘Diff-group 3’	Recall	0.128	0.021	0.041
(SNR<-3dB)
‘Non-diff-group’	False positive rate	0.08	0.018	0.074
